# Supplementary material for: Genotype by environment interactions for chronic wasting disease in farmed US white-tailed deer
Source: G3 (Bethesda). 2022 May 10;12(7):jkac109. doi: 10.1093/g3journal/jkac109 (PMC9258584; doi:10.1093/g3journal/jkac109)
Supplement: jkac109_Supplementary_Table_S1 [file jkac109_supplementary_table_s1.xlsx]

## Sheet: TableS1_FarmPrevalenceCWD
Table S1
Farm	WTD Samples	Farm CWD Prevalence	Notes		Weighted Mean
East5	115	0.23			0.263672
East1	26	0.16
East2	20	1
East3	18	0.17
East4	13	0.12
East7	94	0.17
Midwest12	1	0.5
Midwest15	30	0.02
Midwest10	7	1
Midwest14	11	1
Midwest4	44	0.19
Midwest5	178	0.76
Midwest6	28	0.14
Midwest7	19	0.06
Midwest8	1	0.02
Midwest9	4	0.17
South7	25	0.1
South1	60	0.1
South2	1	0.01
South3	2	0.01
South4	11	0.03
South5	463	0.13
	1171	0.276818	Mean
		0.16	Median
*Note farms are dummy coded because owner and premise information is confidential
*Note 1 genotyped deer had no diagnostic phenotype (by IHC) and could not be used for our analyses. It was our hope to obtain a diagnostic phenotype for this deer but it had insufficient diagnostic material.
