# Supplementary material for: Genotype by environment interactions for chronic wasting disease in farmed US white-tailed deer
Source: G3 (Bethesda). 2022 May 10;12(7):jkac109. doi: 10.1093/g3journal/jkac109 (PMC9258584; doi:10.1093/g3journal/jkac109)
Supplement: jkac109_Supplementary_Table_S2 [file jkac109_supplementary_table_s2.xlsx]

## Sheet: EMMAX_TableS2
Trait_Model	Positional Candidate(s) ARS-UCD1.2	Marker*	Chromosome	Position	P-Value	#NAME?	Proportion of Variance Explained	Mahal. RSS	Actual Sample Size	Call Rate
EMMAX BinaryCC_NoCovariates	PRNP exon 3	G96S_G_to_A_at286	13	47056387	3.19367e-08	7.49571	0.0258578	130.921	1169	0.999145
EMMAX BinaryCC_NoCovariates	Intergenic TBC1D15 / TPH2	Affx-573962532	5	1538256	9.87695e-07	6.00538	0.0203066	131.667	1169	0.999145
EMMAX BinaryCC_NoCovariates	PDE4DIP intron 15	Affx-573999281	3	22880408	3.15677e-06	5.50076	0.0184309	131.919	1168	0.998291
EMMAX BinaryCC_NoCovariates	Intergenic PHF3 / ADGRB3	Affx-574061860	9	6425808	8.64464e-06	5.06325	0.0168076	132.137	1149	0.982051
EMMAX BinaryCC_NoCovariates	Intergenic ENSBTAG00000050695 (cds) / EN1 and MARCO	Affx-574038442	2	70356350	9.37139e-06	5.0282	0.0166777	132.155	1166	0.996581
EMMAX BinaryCC_NoCovariates	Intergenic ASCL1 / C5H12orf42	Affx-573972872	5	66894308	2.68095e-05	4.57171	0.0149886	132.382	1167	0.997436
EMMAX BinaryCC_NoCovariates	Intergenic AMMECR1 / RTL9 and upstream of ACSL4	Affx-573946237	X	58822202	3.44634e-05	4.46264	0.0145857	132.436	1147	0.980342
EMMAX BinaryCC_NoCovariates	Intergenic AMOTL2 / ENSBTAG00000049951 (cds) and RYK	Affx-574032479	1	134995435	4.72819e-05	4.3253	0.014079	132.504	1169	0.999145
Trait_Model	Positional Candidate(s) ARS-UCD1.2	Marker	Chromosome	Position	P-Value	#NAME?	Proportion of Variance Explained	Mahal. RSS	Actual Sample Size	Call Rate
EMMAX_BinaryCC_SexAgeGenRegionCovariates	PRNP exon 3	G96S_G_to_A_at286	13	47056387	1.3823e-08	7.8594	0.0273986	114.814	1165	0.999142
EMMAX_BinaryCC_SexAgeGenRegionCovariates	Intergenic TBC1D15 / TPH2	Affx-573962532	5	1538256	9.29164e-07	6.03191	0.0205446	115.624	1165	0.999142
EMMAX_BinaryCC_SexAgeGenRegionCovariates	PDE4DIP intron 15	Affx-573999281	3	22880408	5.93405e-06	5.22665	0.0175326	115.979	1164	0.998285
EMMAX_BinaryCC_SexAgeGenRegionCovariates	Intergenic PHF3 / ADGRB3	Affx-574061860	9	6425808	7.20256e-06	5.14251	0.0172184	116.016	1145	0.98199
EMMAX_BinaryCC_SexAgeGenRegionCovariates	Intergenic ENSBTAG00000050695 (cds) / EN1 and MARCO	Affx-574038442	2	70356350	9.94542e-06	5.00238	0.0166955	116.078	1162	0.996569
EMMAX_BinaryCC_SexAgeGenRegionCovariates	Intergenic ASCL1 / C5H12orf42	Affx-573972872	5	66894308	1.64446e-05	4.78398	0.0158814	116.174	1163	0.997427
EMMAX_BinaryCC_SexAgeGenRegionCovariates	Intergenic AMOTL2 / ENSBTAG00000049951 (cds) and RYK	Affx-574032479	1	134995435	2.0495e-05	4.68835	0.0155252	116.216	1165	0.999142
EMMAX_BinaryCC_SexAgeGenRegionCovariates	ENSBTAG00000052059 (lncRNA)	Affx-574032394	14	12388952	3.03601e-05	4.5177	0.0148903	116.291	1163	0.997427
EMMAX_BinaryCC_SexAgeGenRegionCovariates	Intergenic TRPC5 / RTL4; upstream of RTL4	Affx-573958819	X	60762812	3.15579e-05	4.50089	0.0148278	116.298	1063	0.911664
EMMAX_BinaryCC_SexAgeGenRegionCovariates	SSH2 intron 1	Affx-573983340	19	21055750	3.74683e-05	4.42634	0.0145507	116.331	1163	0.997427
EMMAX_BinaryCC_SexAgeGenRegionCovariates	ARSB intron 6* (Notably trending toward significance)	Affx-573968755*	10	9845738	5.12309e-05	4.29047	0.0140462	116.391	1162	0.996569
Trait_Model	Positional Candidate(s) ARS-UCD1.2	Marker	Chromosome	Position	P-Value	#NAME?	Proportion of Variance Explained	Mahal. RSS	Actual Sample Size	Call Rate
EMMAX_BinaryCC_SexAgeFarmCovariates	PRNP exon 3	G96S_G_to_A_at286	13	47056387	4.43753e-09	8.35286	0.0299632	55.2685	1151	1
EMMAX_BinaryCC_SexAgeFarmCovariates	ZZEF1 intron 12	Affx-574064793	19	24679430	3.73336e-06	5.4279	0.0187327	55.9084	1150	0.999131
EMMAX_BinaryCC_SexAgeFarmCovariates	SSH2 intron 1	Affx-573983340	19	21055750	4.69915e-06	5.32798	0.0183502	55.9302	1148	0.997394
EMMAX_BinaryCC_SexAgeFarmCovariates	EPHB1 intron 3	Affx-574052398	1	134252655	8.43964e-06	5.07368	0.0173776	55.9856	1136	0.986968
EMMAX_BinaryCC_SexAgeFarmCovariates	Intergenic TRPC5 / RTL4; upstream of RTL4	Affx-573958819	X	60762812	9.70809e-06	5.01287	0.0171452	55.9989	1053	0.914857
EMMAX_BinaryCC_SexAgeFarmCovariates	Intergenic PCP4 / DSCAM	Affx-574006884	1	140093373	1.70822e-05	4.76746	0.0162081	56.0522	1099	0.954822
EMMAX_BinaryCC_SexAgeFarmCovariates	Intergenic ASCL1 / C5H12orf42	Affx-573972872	5	66894308	2.09686e-05	4.67843	0.0158685	56.0716	1148	0.997394
EMMAX_BinaryCC_SexAgeFarmCovariates	PDE4DIP intron 15	Affx-573999281	3	22880408	3.68056e-05	4.43409	0.0149376	56.1246	1149	0.998262
EMMAX_BinaryCC_SexAgeFarmCovariates	Intergenic TBC1D15 / TPH2	Affx-573962532	5	1538256	4.15824e-05	4.38109	0.0147359	56.1361	1151	1
EMMAX_BinaryCC_SexAgeFarmCovariates	Intergenic PHF3 / ADGRB3	Affx-574061860	9	6425808	4.29234e-05	4.36731	0.0146835	56.1391	1130	0.981755
EMMAX_BinaryCC_SexAgeFarmCovariates	Intergenic KCNJ6 / LOC112448308	Affx-573982567	1	150365304	5.00195e-05	4.30086	0.0144308	56.1535	1144	0.993918
Trait_Model	Positional Candidate ARS-UCD1.2	Marker	Chromosome	Position	P-Value	#NAME?	Proportion of Variance Explained	Mahal. RSS	Actual Sample Size	Call Rate
EMMAX BinaryCC_NoCovariates_GxE_Interaction Term=GenRegion	ARSB intron 4	Affx-573985690	10	9942349	6.02575e-08	7.21999	0.0281606	119.137	1169	0.999145
EMMAX BinaryCC_NoCovariates_GxE_Interaction Term=GenRegion	SMYD4 intron 4	Affx-573972785	19	22868459	6.93612e-07	6.15888	0.0240721	120.006	1166	0.996581
EMMAX BinaryCC_NoCovariates_GxE_Interaction Term=GenRegion	Intergenic WARS2 / TBX15	Affx-573861715	3	24120616	1.34305e-06	5.87191	0.0229634	120.149	1163	0.994017
EMMAX BinaryCC_NoCovariates_GxE_Interaction Term=GenRegion	IFNGR1 exon 7	Affx-574064643	9	75082767	1.59531e-06	5.79716	0.0226745	120.113	1166	0.996581
EMMAX BinaryCC_NoCovariates_GxE_Interaction Term=GenRegion	Intergenic SEC23IP / PLPP4	Affx-573965440	26	40488948	1.62202e-06	5.78994	0.0226466	120.185	1160	0.991453
EMMAX BinaryCC_NoCovariates_GxE_Interaction Term=GenRegion	Intergenic ENSBTAG00000054183 (snRNA) / PTP4A1	Affx-574004714	9	350131	2.15545e-06	5.66646	0.022169	120.247	1169	0.999145
EMMAX BinaryCC_NoCovariates_GxE_Interaction Term=GenRegion	Intergenic ENSBTAG00000054183 (snRNA) / PTP4A1	Affx-574004712	9	348732	3.99013e-06	5.39901	0.0211338	120.373	1168	0.998291
EMMAX BinaryCC_NoCovariates_GxE_Interaction Term=GenRegion	ENSBTAG00000048434 (lcnRNA)	Affx-573903436	12	85844389	5.64126e-06	5.24862	0.0205512	120.156	1158	0.989744
EMMAX BinaryCC_NoCovariates_GxE_Interaction Term=GenRegion	AIM2 intron 1	Affx-573871549	3	10769580	6.36881e-06	5.19594	0.020347	120.43	1152	0.984615
EMMAX BinaryCC_NoCovariates_GxE_Interaction Term=GenRegion	EPHA3 intron 6	Affx-573955546	1	37439789	7.10419e-06	5.14849	0.0201631	120.441	1151	0.983761
EMMAX BinaryCC_NoCovariates_GxE_Interaction Term=GenRegion	Intergenic SH3BGRL2 / ENSBTAG00000049007 (snRNA) and ELOVL4	Affx-573856266	9	19352079	9.00287e-06	5.04562	0.0197642	120.411	1167	0.997436
EMMAX BinaryCC_NoCovariates_GxE_Interaction Term=GenRegion	Intergenic ENSBTAG00000052602 (cds) / ENSBTAG00000043794 (snRNA)	Affx-573866735	3	64464540	1.08698e-05	4.96378	0.0194468	120.513	1154	0.986325
EMMAX BinaryCC_NoCovariates_GxE_Interaction Term=GenRegion	COL25A1 intron 5	Affx-573859874	6	16324173	1.18121e-05	4.92767	0.0193067	120.598	1168	0.998291
EMMAX BinaryCC_NoCovariates_GxE_Interaction Term=GenRegion	Intergenic EPHB1 and ENSBTAG00000054179 (cds) / KY	Affx-574052466	1	134645688	1.21819e-05	4.91428	0.0192548	120.533	1165	0.995726
EMMAX BinaryCC_NoCovariates_GxE_Interaction Term=GenRegion	AIM2 exon 1	Affx-573871546	3	10749780	1.31258e-05	4.88188	0.019129	120.564	1167	0.997436
EMMAX BinaryCC_NoCovariates_GxE_Interaction Term=GenRegion	UMAD1 intron 1	Affx-573923149	4	15708957	1.38515e-05	4.8585	0.0190383	120.448	1166	0.996581
EMMAX BinaryCC_NoCovariates_GxE_Interaction Term=GenRegion	DOCK5 intron 1	Affx-573977060	8	72516343	1.73066e-05	4.76179	0.0186629	120.385	1169	0.999145
EMMAX BinaryCC_NoCovariates_GxE_Interaction Term=GenRegion	VNN3 intron 2	Affx-574074641	9	70869141	2.55598e-05	4.59244	0.0180052	120.737	1167	0.997436
EMMAX BinaryCC_NoCovariates_GxE_Interaction Term=GenRegion	COL27A1 intron 2	Affx-573961084	8	103392958	2.60422e-05	4.58432	0.0179736	120.682	1163	0.994017
EMMAX BinaryCC_NoCovariates_GxE_Interaction Term=GenRegion	Intergenic SLC10A2 / EFNB2	Affx-573901100	12	81310115	2.83244e-05	4.54784	0.0178319	120.671	1162	0.993162
EMMAX BinaryCC_NoCovariates_GxE_Interaction Term=GenRegion	Intergenic SEC23IP / PLPP4	Affx-573965453	26	40360552	3.36466e-05	4.47306	0.0175412	120.775	1161	0.992308
EMMAX BinaryCC_NoCovariates_GxE_Interaction Term=GenRegion	FAM120A intron 1	Affx-573955671	8	84777324	3.51495e-05	4.45408	0.0174675	120.81	1158	0.989744
EMMAX BinaryCC_NoCovariates_GxE_Interaction Term=GenRegion	RNF144B intron 2	Affx-574000831	23	39232364	3.64732e-05	4.43803	0.0174051	120.767	1157	0.988889
EMMAX BinaryCC_NoCovariates_GxE_Interaction Term=GenRegion	SDK2 intron 1	Affx-574021852	19	57693448	3.93079e-05	4.40552	0.0172787	120.804	1146	0.979487
EMMAX BinaryCC_NoCovariates_GxE_Interaction Term=GenRegion	Intergenic OR5V1-like (LOC107132284; cds) / ENSBTAG00000046872 (cds)	Affx-573970385	3	22227848	4.3938e-05	4.35716	0.0170906	120.737	1156	0.988034
EMMAX BinaryCC_NoCovariates_GxE_Interaction Term=GenRegion	CPQ intron 5	Affx-573957095	14	67116940	4.58615e-05	4.33855	0.0170183	120.767	1167	0.997436
EMMAX BinaryCC_NoCovariates_GxE_Interaction Term=GenRegion	ENSBTAG00000021747 (cds)	Affx-574004711	14	54624538	4.92227e-05	4.30783	0.0168988	120.87	1162	0.993162
Trait_Model	Positional Candidate ARS-UCD1.2	Marker	Chromosome	Position	P-Value	#NAME?	Proportion of Variance Explained	Mahal. RSS	Actual Sample Size	Call Rate
EMMAX BinaryCC_SexAgeCovariates_GxE_Interaction Term=GenRegion	ARSB intron 4	Affx-573985690	10	9942349	6.9002e-08	7.16114	0.0280769	114.452	1165	0.999142
EMMAX BinaryCC_SexAgeCovariates_GxE_Interaction Term=GenRegion	SMYD4 intron 4	Affx-573972785	19	22868459	7.13808e-07	6.14642	0.024147	115.172	1162	0.996569
EMMAX BinaryCC_SexAgeCovariates_GxE_Interaction Term=GenRegion	Intergenic SEC23IP / PLPP4	Affx-573965440	26	40488948	1.57177e-06	5.80361	0.0228157	115.351	1156	0.991424
EMMAX BinaryCC_SexAgeCovariates_GxE_Interaction Term=GenRegion	IFNGR1 exon 7	Affx-574064643	9	75082767	1.65856e-06	5.78027	0.022725	115.279	1162	0.996569
EMMAX BinaryCC_SexAgeCovariates_GxE_Interaction Term=GenRegion	Intergenic ENSBTAG00000054183 (snRNA) / PTP4A1	Affx-574004714	9	350131	2.06876e-06	5.68429	0.0223519	115.409	1165	0.999142
EMMAX BinaryCC_SexAgeCovariates_GxE_Interaction Term=GenRegion	Intergenic WARS2 / TBX15	Affx-573861715	3	24120616	3.15794e-06	5.5006	0.0216374	115.488	1159	0.993997
EMMAX BinaryCC_SexAgeCovariates_GxE_Interaction Term=GenRegion	Intergenic ENSBTAG00000054183 (snRNA) / PTP4A1	Affx-574004712	9	348732	3.45308e-06	5.46179	0.0214864	115.507	1164	0.998285
EMMAX BinaryCC_SexAgeCovariates_GxE_Interaction Term=GenRegion	EPHA3 intron 6	Affx-573955546	1	37439789	4.1488e-06	5.38208	0.0211762	115.518	1148	0.984563
EMMAX BinaryCC_SexAgeCovariates_GxE_Interaction Term=GenRegion	Intergenic EPHB1 and ENSBTAG00000054179 (cds) / KY	Affx-574052466	1	134645688	4.5212e-06	5.34475	0.0210309	115.463	1161	0.995712
EMMAX BinaryCC_SexAgeCovariates_GxE_Interaction Term=GenRegion	DOCK5 intron 1	Affx-573977060	8	72516343	5.01873e-06	5.29941	0.0208543	115.228	1165	0.999142
EMMAX BinaryCC_SexAgeCovariates_GxE_Interaction Term=GenRegion	COL27A1 intron 2	Affx-573961084	8	103392958	5.47038e-06	5.26198	0.0207086	115.518	1159	0.993997
EMMAX BinaryCC_SexAgeCovariates_GxE_Interaction Term=GenRegion	ENSBTAG00000048434 (lcnRNA)	Affx-573903436	12	85844389	9.48956e-06	5.02275	0.0197765	115.506	1154	0.989708
EMMAX BinaryCC_SexAgeCovariates_GxE_Interaction Term=GenRegion	AIM2 intron 1	Affx-573871549	3	10769580	9.67089e-06	5.01453	0.0197444	115.691	1148	0.984563
EMMAX BinaryCC_SexAgeCovariates_GxE_Interaction Term=GenRegion	VNN3 intron 2	Affx-574074641	9	70869141	1.1347e-05	4.94512	0.0194738	115.737	1163	0.997427
EMMAX BinaryCC_SexAgeCovariates_GxE_Interaction Term=GenRegion	COL25A1 intron 5	Affx-573859874	6	16324173	1.17886e-05	4.92854	0.0194091	115.753	1164	0.998285
EMMAX BinaryCC_SexAgeCovariates_GxE_Interaction Term=GenRegion	Intergenic ENSBTAG00000052602 (cds) / ENSBTAG00000043794 (snRNA)	Affx-573866735	3	64464540	1.77774e-05	4.75013	0.0187132	115.781	1151	0.987136
EMMAX BinaryCC_SexAgeCovariates_GxE_Interaction Term=GenRegion	AIM2 exon 1	Affx-573871546	3	10749780	1.97401e-05	4.70465	0.0185357	115.829	1163	0.997427
EMMAX BinaryCC_SexAgeCovariates_GxE_Interaction Term=GenRegion	RNF144B intron 2	Affx-574000831	23	39232364	2.47667e-05	4.60613	0.0181511	115.821	1153	0.988851
EMMAX BinaryCC_SexAgeCovariates_GxE_Interaction Term=GenRegion	UMAD1 intron 1	Affx-573923149	4	15708957	2.76861e-05	4.55774	0.0179621	115.745	1162	0.996569
EMMAX BinaryCC_SexAgeCovariates_GxE_Interaction Term=GenRegion	ZNF536 intron 3	Affx-573910940	18	40862728	3.06797e-05	4.51315	0.0177879	115.949	1157	0.992281
EMMAX BinaryCC_SexAgeCovariates_GxE_Interaction Term=GenRegion	Intergenic SLC10A2 / EFNB2	Affx-573901100	12	81310115	3.1904e-05	4.49615	0.0177215	115.825	1159	0.993997
EMMAX BinaryCC_SexAgeCovariates_GxE_Interaction Term=GenRegion	Intergenic SH3BGRL2 / ENSBTAG00000049007 (snRNA) and ELOVL4	Affx-573856266	9	19352079	3.19934e-05	4.49494	0.0177168	115.811	1163	0.997427
EMMAX BinaryCC_SexAgeCovariates_GxE_Interaction Term=GenRegion	Intergenic POU3F2 and LOC112448129 (lncRNA) / LOC112448130 (lncRNA)	Affx-573985916	9	51090875	3.63988e-05	4.43891	0.0174979	115.975	1138	0.975986
EMMAX BinaryCC_SexAgeCovariates_GxE_Interaction Term=GenRegion	ARFGEF3 intron 23	Affx-573898841	9	76103688	3.88112e-05	4.41104	0.017389	115.99	1150	0.986278
EMMAX BinaryCC_SexAgeCovariates_GxE_Interaction Term=GenRegion	SDK2 intron 1	Affx-574021852	19	57693448	3.89116e-05	4.40992	0.0173846	115.971	1142	0.979417
EMMAX BinaryCC_SexAgeCovariates_GxE_Interaction Term=GenRegion	CPQ intron 5	Affx-573957095	14	67116940	3.91478e-05	4.40729	0.0173744	115.879	1163	0.997427
EMMAX BinaryCC_SexAgeCovariates_GxE_Interaction Term=GenRegion	TRNAG-CCC / ENSBTAG00000051294 (lncRNA)	Affx-573915544	3	107412334	4.65235e-05	4.33233	0.0170814	116.005	1155	0.990566
EMMAX BinaryCC_SexAgeCovariates_GxE_Interaction Term=GenRegion	FAM120A intron 1	Affx-573955671	8	84777324	4.69571e-05	4.3283	0.0170656	116.014	1154	0.989708
EMMAX BinaryCC_SexAgeCovariates_GxE_Interaction Term=GenRegion	RALYL intron 1	Affx-574047246	14	78351598	4.73832e-05	4.32438	0.0170503	115.894	1164	0.998285
EMMAX BinaryCC_SexAgeCovariates_GxE_Interaction Term=GenRegion	SV2B exon 11	Affx-573869223	21	15849942	4.76572e-05	4.32187	0.0170405	116.035	1164	0.998285
EMMAX BinaryCC_SexAgeCovariates_GxE_Interaction Term=GenRegion	Intergenic SEC23IP / PLPP4	Affx-573965453	26	40360552	4.8219e-05	4.31678	0.0170206	115.998	1157	0.992281

## Sheet: Meta_TableS2
Trait_Model	Positional Candidate(s) ARS-UCD1.2	Marker	Chromosome	Position	Overall Meta P-Value	-log10(Overall P-Value)
Overall Meta-Analysis_BinaryCC_NoCovariates	PRNP exon 3	G96S_G_to_A_at286	13	47056387	2.13883e-08	7.66982
Overall Meta-Analysis_BinaryCC_NoCovariates	Intergenic TBC1D15 / TPH2	Affx-573962532	5	1538256	3.24374e-06	5.48895
Overall Meta-Analysis_BinaryCC_NoCovariates	PDE4DIP intron 15	Affx-573999281	3	22880408	4.3362e-06	5.36289
Overall Meta-Analysis_BinaryCC_NoCovariates	CDYL exon 7	Affx-573898585	23	49587605	1.26025e-05	4.89954
Overall Meta-Analysis_BinaryCC_NoCovariates	Intergenic ASCL1 / C5H12orf42	Affx-573972872	5	66894308	2.1589e-05	4.66577
Overall Meta-Analysis_BinaryCC_NoCovariates	Intergenic ENSBTAG00000033445 / ENSBTAG00000049694	Affx-573987866	X	38859493	2.55015e-05	4.59343
Overall Meta-Analysis_BinaryCC_NoCovariates	ARSB intron 6	Affx-573968755	10	9845738	4.41554e-05	4.35502
Overall Meta-Analysis_BinaryCC_NoCovariates	Intergenic NT5C2 / INA	Affx-573904201	26	23877614	4.61637e-05	4.3357
Overall Meta-Analysis_BinaryCC_NoCovariates	Intergenic AMMECR1 / RTL9 and upstream of ACSL4	Affx-573946237	X	58822202	4.74938e-05	4.32336
Overall Meta-Analysis_BinaryCC_NoCovariates	LOC784285 (TSR2 homolog) intron 2	Affx-573902298	X	31728838	4.9967e-05	4.30132
Trait_Model	Positional Candidate(s) ARS-UCD1.2	Marker	Chromosome	Position	Overall Meta P-Value	-log10(Overall P-Value)
Overall Meta-Analysis_BinaryCC_SexAgeCovariates	PRNP exon 3	G96S_G_to_A_at286	13	47056387	2.77222e-08	7.55717
Overall Meta-Analysis_BinaryCC_SexAgeCovariates	Intergenic TBC1D15 / TPH2	Affx-573962532	5	1538256	1.74974e-06	5.75703
Overall Meta-Analysis_BinaryCC_SexAgeCovariates	PDE4DIP intron 15	Affx-573999281	3	22880408	1.08556e-05	4.96435
Overall Meta-Analysis_BinaryCC_SexAgeCovariates	ARSB intron 6	Affx-573968755	10	9845738	1.60331e-05	4.79498
Overall Meta-Analysis_BinaryCC_SexAgeCovariates	Intergenic ASCL1 / C5H12orf42	Affx-573972872	5	66894308	1.61536e-05	4.79173
Overall Meta-Analysis_BinaryCC_SexAgeCovariates	Intergenic TRPC5 / RTL4; upstream of RTL4	Affx-573958819	X	60762812	2.37246e-05	4.6248
Overall Meta-Analysis_BinaryCC_SexAgeCovariates	Intergenic FOXK1 / ENSBTAT00000069785.1 and SDK1	Affx-574030191	25	39290322	2.57003e-05	4.59006
Overall Meta-Analysis_BinaryCC_SexAgeCovariates	Intergenic LOC100295806 / LOC100295735	Affx-573985099	7	10039697	3.08348e-05	4.51096
Overall Meta-Analysis_BinaryCC_SexAgeCovariates	EPHB1 Intron 3	Affx-574052398	1	134252655	4.38564e-05	4.35797
Overall Meta-Analysis_BinaryCC_SexAgeCovariates	LOC505479 (TTCP41) Intron 7	Affx-573955966	5	67552224	4.61465e-05	4.33586
Trait_Model	Positional Candidate(s) ARS-UCD1.2	Marker	Chromosome	Position	Overall Meta P-Value	-log10(Overall P-Value)
Overall Meta-Analysis_BinaryCC_SexAgeFarmCovariates	PRNP exon 3	G96S_G_to_A_at286	13	47056387	1.40043e-09	8.85374
Overall Meta-Analysis_BinaryCC_SexAgeFarmCovariates	Intergenic TRPC5 / RTL4; upstream of RTL4	Affx-573958819	X	60762812	4.60546e-06	5.33673
Overall Meta-Analysis_BinaryCC_SexAgeFarmCovariates	EPHB1 intron 3	Affx-574052398	1	134252655	1.03869e-05	4.98352
Overall Meta-Analysis_BinaryCC_SexAgeFarmCovariates	SSH2 intron 1	Affx-573983340	19	21055750	1.22929e-05	4.91035
Overall Meta-Analysis_BinaryCC_SexAgeFarmCovariates	PDE4DIP intron 15	Affx-573999281	3	22880408	2.26502e-05	4.64493
Overall Meta-Analysis_BinaryCC_SexAgeFarmCovariates	Intergenic FOXK1 / ENSBTAT00000069785.1 and SDK1	Affx-574030191	25	39290322	2.36978e-05	4.62529
Overall Meta-Analysis_BinaryCC_SexAgeFarmCovariates	SEC24D intron 13	Affx-574054673	6	6580484	4.9938e-05	4.30157
Trait_Model	Positional Candidate ARS-UCD1.2	Marker	Chromosome	Position	Cochran's Q P-Value	-log_10(P-Value from Cochran's Q)
Cochran's Q Overall Meta-Analysis_BinaryCC_NoCovariates	ARSB intron 4	Affx-573985690	10	9942349	3.40773e-08	7.46753
Cochran's Q Overall Meta-Analysis_BinaryCC_NoCovariates	Intergenic WARS2 / TBX15	Affx-573861715	3	24120616	4.93162e-06	5.30701
Cochran's Q Overall Meta-Analysis_BinaryCC_NoCovariates	SMYD4 intron 4	Affx-573972785	19	22868459	2.15852e-05	4.66584
Cochran's Q Overall Meta-Analysis_BinaryCC_NoCovariates	Intergenic ENSBTAG00000054183 (snRNA) / PTP4A1	Affx-574004714	9	350131	2.59125e-05	4.58649
Cochran's Q Overall Meta-Analysis_BinaryCC_NoCovariates	Intergenic PLS3 and ENSBTAG00000049980 (cds) / DACH2	Affx-574016940	X	64881585	2.73298e-05	4.56336
Cochran's Q Overall Meta-Analysis_BinaryCC_NoCovariates	ENSBTAG00000048434 (lcnRNA)	Affx-573903436	12	85844389	3.07641e-05	4.51196
Cochran's Q Overall Meta-Analysis_BinaryCC_NoCovariates	Intergenic OR5V1-like (LOC107132284; cds) / ENSBTAG00000046872 (cds)	Affx-573970385	3	22227848	3.22107e-05	4.492
Cochran's Q Overall Meta-Analysis_BinaryCC_NoCovariates	Intergenic ENSBTAG00000054183 (snRNA) / PTP4A1	Affx-574004712	9	348732	3.80712e-05	4.4194
Cochran's Q Overall Meta-Analysis_BinaryCC_NoCovariates	AIM2 intron 1	Affx-573871549	3	10769580	4.07397e-05	4.38998
Trait_Model	Positional Candidate ARS-UCD1.2	Marker	Chromosome	Position	Cochran's Q P-Value	-log_10(P-Value from Cochran's Q)
Cochran's Q Overall Meta-Analysis_BinaryCC_SexAgeCovariates	ARSB intron 4	Affx-573985690	10	9942349	2.05436e-08	7.68732
Cochran's Q Overall Meta-Analysis_BinaryCC_SexAgeCovariates	COL27A1 intron 2	Affx-573961084	8	103392958	1.30774e-05	4.88348
Cochran's Q Overall Meta-Analysis_BinaryCC_SexAgeCovariates	Intergenic WARS2 / TBX15	Affx-573861715	3	24120616	2.04482e-05	4.68934
Cochran's Q Overall Meta-Analysis_BinaryCC_SexAgeCovariates	SMYD4 intron 4	Affx-573972785	19	22868459	2.78836e-05	4.55465
Cochran's Q Overall Meta-Analysis_BinaryCC_SexAgeCovariates	DOCK5 intron 1	Affx-573977060	8	72516343	3.46869e-05	4.45983
Cochran's Q Overall Meta-Analysis_BinaryCC_SexAgeCovariates	Intergenic ENSBTAG00000054183 (snRNA) / PTP4A1	Affx-574004714	9	350131	4.34392e-05	4.36212
Cochran's Q Overall Meta-Analysis_BinaryCC_SexAgeCovariates	AIM2 intron 1	Affx-573871549	3	10769580	4.44912e-05	4.35173
Cochran's Q Overall Meta-Analysis_BinaryCC_SexAgeCovariates	Intergenic ENSBTAG00000054183 (snRNA) / PTP4A1	Affx-574004712	9	348732	4.98089e-05	4.30269
Cochran's Q Overall Meta-Analysis_BinaryCC_SexAgeCovariates	GATB exon 3* (Notably trending toward significance)	Affx-573858355*	17	6037795	5.0693e-05	4.29505
Trait_Model	Positional Candidate ARS-UCD1.2	Marker	Chromosome	Position	Cochran's Q P-Value	-log_10(P-Value from Cochran's Q)
Cochran's Q Overall Meta-Analysis_BinaryCC_SexAgeFarmCovariates	ARSB intron 4	Affx-573985690	10	9942349	3.1967e-06	5.4953
Cochran's Q Overall Meta-Analysis_BinaryCC_SexAgeFarmCovariates	VEGFA intron 3	Affx-573986728	23	17290122	1.41443e-05	4.84942
Cochran's Q Overall Meta-Analysis_BinaryCC_SexAgeFarmCovariates	IFNGR1 exon 7	Affx-574064643	9	75082767	1.4644e-05	4.83434
Cochran's Q Overall Meta-Analysis_BinaryCC_SexAgeFarmCovariates	Intergenic WARS2 / TBX15	Affx-573861715	3	24120616	2.28972e-05	4.64022
Cochran's Q Overall Meta-Analysis_BinaryCC_SexAgeFarmCovariates	COL27A1 intron 2	Affx-573961084	8	103392958	2.61089e-05	4.58321
Cochran's Q Overall Meta-Analysis_BinaryCC_SexAgeFarmCovariates	Intergenic ENSBTAG00000054183 (snRNA) / PTP4A1	Affx-574004714	9	350131	4.48768e-05	4.34798
Cochran's Q Overall Meta-Analysis_BinaryCC_SexAgeFarmCovariates	Intergenic C15H11orf74 / LRRC4C	Affx-573869854	15	68182937	4.52894e-05	4.344
Cochran's Q Overall Meta-Analysis_BinaryCC_SexAgeFarmCovariates	Intergenic CAPN13 / LCLAT1	Affx-573888479	11	69220396	4.60217e-05	4.33704
Cochran's Q Overall Meta-Analysis_BinaryCC_SexAgeFarmCovariates	ENSBTAG00000048434 (lcnRNA)	Affx-573903436	12	85844389	4.64675e-05	4.33285
Cochran's Q Overall Meta-Analysis_BinaryCC_SexAgeFarmCovariates	Intergenic ENSBTAG00000054183 (snRNA) / PTP4A1	Affx-574004712	9	348732	4.6497e-05	4.33257

## Sheet: TableS2_h2_GCTA_LiabilityScale
Sum of V(G)_L/Vp	SE	CWD Prevalence	VG1 (Autosomal)	SE	VG2 (X-Full Dosage)	SE	Ve	SE	Vp	SE	V(G1)/Vp	SE	V(G2)/Vp	SE	Sum of V(G)/Vp	SE	V(G1)/Vp_L	SE	V(G2)/Vp_L	SE	Sum of V(G)_L/Vp	SE
0.362225	0.034469	0.01	0.096618	0.013957	0.011439	0.005493	0.072363	0.009301	0.180419	0.008337	0.535518	0.063731	0.063401	0.03043	0.598919	0.056993	0.32388	0.038544	0.038345	0.018404	0.362225	0.034469
0.556856	0.05299	0.05	0.096618	0.013957	0.011439	0.005493	0.072363	0.009301	0.180419	0.008337	0.535518	0.063731	0.063401	0.03043	0.598919	0.056993	0.497908	0.059255	0.058948	0.028293	0.556856	0.05299
0.690419	0.0657	0.1	0.096618	0.013957	0.011439	0.005493	0.072363	0.009301	0.180419	0.008337	0.535518	0.063731	0.063401	0.03043	0.598919	0.056993	0.617333	0.073467	0.073087	0.035079	0.690419	0.0657
0.785037	0.074704	0.15	0.096618	0.013957	0.011439	0.005493	0.072363	0.009301	0.180419	0.008337	0.535518	0.063731	0.063401	0.03043	0.598919	0.056993	0.701935	0.083536	0.083103	0.039886	0.785037	0.074704
0.857463	0.081596	0.2	0.096618	0.013957	0.011439	0.005493	0.072363	0.009301	0.180419	0.008337	0.535518	0.063731	0.063401	0.03043	0.598919	0.056993	0.766693	0.091242	0.09077	0.043566	0.857463	0.081596
0.91397	0.086973	0.25	0.096618	0.013957	0.011439	0.005493	0.072363	0.009301	0.180419	0.008337	0.535518	0.063731	0.063401	0.03043	0.598919	0.056993	0.817219	0.097255	0.096752	0.046437	0.91397	0.086973
0.923666	0.087896	0.26*	0.096618	0.013957	0.011439	0.005493	0.072363	0.009301	0.180419	0.008337	0.535518	0.063731	0.063401	0.03043	0.598919	0.056993	0.825888	0.098287	0.097778	0.04693	0.923666	0.087896
0.957682	0.091132	0.3	0.096618	0.013957	0.011439	0.005493	0.072363	0.009301	0.180419	0.008337	0.535518	0.063731	0.063401	0.03043	0.598919	0.056993	0.856303	0.101907	0.101379	0.048658	0.957682	0.091132
0.990368	0.094243	0.35	0.096618	0.013957	0.011439	0.005493	0.072363	0.009301	0.180419	0.008337	0.535518	0.063731	0.063401	0.03043	0.598919	0.056993	0.885529	0.105385	0.104839	0.050319	0.990368	0.094243
* Weighted Mean	for CWD	Prevalence All Farms = 0.26
